# Supplementary material for: DeepCorr: a novel error correction method for 3GS long reads based on deep learning
Source: PeerJ Comput Sci. 2024 Jul 26;10:e2160. doi: 10.7717/peerj-cs.2160 (PMC11639150; doi:10.7717/peerj-cs.2160)
Supplement: Supplemental Information 1 [file peerj-cs-10-2160-s001.zip]

Archive with 14 entries (13 files):
- DeepCorr_code/
- DeepCorr_code/N50.py
- DeepCorr_code/README.MD
- DeepCorr_code/correction_data_ont.sh
- DeepCorr_code/correction_data_pb.sh
- DeepCorr_code/data_generator.py
- DeepCorr_code/draw3.1.py
- DeepCorr_code/evaluate.sh
- DeepCorr_code/mp_SR_as_label.py
- DeepCorr_code/pysam_count.py
- DeepCorr_code/split_file.py
- DeepCorr_code/split_mpileup_for_SR_as_label.py
- DeepCorr_code/tf_infer_for_SR_as_label.py
- DeepCorr_code/tf_train_for_SR_as_label.py
