# Supplementary material for: DeepCorr: a novel error correction method for 3GS long reads based on deep learning
Source: PeerJ Comput Sci. 2024 Jul 26;10:e2160. doi: 10.7717/peerj-cs.2160 (PMC11639150; doi:10.7717/peerj-cs.2160)
Supplement: Supplemental Information 1 [file peerj-cs-10-2160-s001.zip › DeepCorr_code/README.MD]

# DeepCorr: A novel error correction method for 3GS Long reads based on deep learning

pysam_count.py is used to count the percentage of long read bases covered by short reads

draw3.1.py is used to draw the normalized graph

evaluate.sh and N50.py are used to access the methods from LRECE(2019)

The usage of other files can be found in the .sh file, just run it
