# Supplementary material for: DeepCorr: a novel error correction method for 3GS long reads based on deep learning
Source: PeerJ Comput Sci. 2024 Jul 26;10:e2160. doi: 10.7717/peerj-cs.2160 (PMC11639150; doi:10.7717/peerj-cs.2160)
Supplement: Supplemental Information 1 [file peerj-cs-10-2160-s001.zip › DeepCorr_code/correction_data_ont.sh]

long_reads = $1
short_reads = $2
reference = $3

mkdir split_mpileup
mkdir split_hdf
mkdir split_fasta

# align and generate a complete mpileup

minimap2 -x map-ont -t 60 $1 $2 -a --secondary=no -o short2long.bam
samtools sort short2long.bam -o short2long.sorted.bam
samtools index short2long.sorted.bam
samtools mpileup short2long.sorted.bam -a -s -f $1 -o mpileup_genome.pileup -a

rm -rf *.bam *.fai *.bai

# split the mpileup into a folder
python split_file.py --mpileup mpileup_genome.pileup --output-folder ./split_mpileup
rm -rf ./split_mpileup/manifest

# encode the splited mpileup into a complete HDF file and write the uncovered sequences out uncovered.fasta for train
python mp_SR_as_label.py --mpileup-folder ./split_mpileup --output-file covered_fasta.hdf --uncovered-fasta uncover.fasta

# encode the splited mpileup into splited HDF files for infer
python split_mpileup_for_SR_as_label.py --mpileup-folder ./split_mpileup --output-folder ./split_hdf

# train
python tf_train_for_SR_as_label.py --hdf-files covered_fasta.hdf --check-point-path ./weight/cp.ckpt --model_hdf5_path ./weight/model.h5

# infer
python tf_infer_for_SR_as_label.py --hdf-folder ./split_hdf --output-folder ./split_fasta --model-hdf5-path ./weight/model.h5


cat split_fasta/*fasta uncovered.fasta > corrected.fasta

cat uncover.fasta corrected.fasta > deephc_corrected_"$1"
# evaluate the results

sh wrs_evaluate.sh $3  deephc_corrected_"$1" ont

# time sh correction_data_ont F.antasticus_long_error.fa F.antasticus_short.fa F.antasticus_genome.fa


rm -rf split_mpileup
rm -rf split_hdf
