# Supplementary material for: DeepCorr: a novel error correction method for 3GS long reads based on deep learning
Source: PeerJ Comput Sci. 2024 Jul 26;10:e2160. doi: 10.7717/peerj-cs.2160 (PMC11639150; doi:10.7717/peerj-cs.2160)
Supplement: Supplemental Information 1 [file peerj-cs-10-2160-s001.zip › DeepCorr_code/draw3.1.py]

import numpy as np
import matplotlib.pyplot as plt
#methods = ['LoRDEC-29', 'Jabba', 'FMLRC', 'ColorMap', 'Proovread', 'Hercules', 'NmTHC']

#  Ecoli pacbio
# title = 'Normalized Mapping Statistics for Different Methods on Ecoli PacBio dataset'
# methods = ['LoRDEC', 'Jabba', 'FMLRC', 'ColorMap', 'PR-trim', 'PR-untrim', 'HALC', 'HALC-trim', 'Hercules', 'NmTHC']
# total_bases = np.array([716893126, 611947598, 748004466, 730726602, 537183316, 607114493, 711074601, 689081519, 742217998, 743904487])
# aligned_bases = np.array([702098565, 611947598, 719532482, 715441895, 537132179, 593125625, 698299377, 683004708, 723994674, 743534260])
# alignment_identity = np.array([0.9793, 1, 0.9619, 0.9790, 0.9990, 0.9769, 0.9820, 0.9911, 0.9754, 0.9995])
# average_length = np.array([8402, 7880, 8752, 8529, 4971, 9786, 8340, 8250, 8691, 8723])
# maximum_length = np.array([44133, 41342, 44117, 44113, 39836, 44113, 44136, 44066, 44113, 44113])
# n50_length = np.array([13491, 12352, 13400, 13641, 9435, 14559, 13400, 13222, 13887, 13941])


# Ecoli ONT
# title = 'Normalized Mapping Statistics for Different Methods on Ecoli ONT dataset'
# methods = ['LoRDEC', 'Jabba', 'FMLRC', 'ColorMap', 'PR-trim', 'PR-untrim', 'Hercules', 'NmTHC']
# total_bases = np.array([1555452836, 1258239439, 1481511784, 1518333301, 979107621, 1533953584, 1488092513, 1483084718])
# aligned_bases = np.array([1555128350, 1258239439, 1480251346, 1516962292, 979107621, 1532903029, 1485766466, 1482913949])
# alignment_identity = np.array([0.9997, 1, 0.9991, 0.9990, 1, 0.9993, 0.9984, 0.9998])
# average_length = np.array([9493, 7709, 9047, 9253, 1378, 9361, 9087, 9057])
# maximum_length = np.array([137887, 93396, 131969, 134311, 28387, 137377, 132948, 132122])
# n50_length = np.array([15664, 12436, 14895, 15180, 1662, 15419, 14974, 14913])


# yeast pacbio
# title = 'Normalized Mapping Statistics for Different Methods on Yeast PacBio dataset'
# methods = ["LoRDEC", "Jabba", "FMLRC", "ColorMap", "HALC", "HALC-trim", "Hercules", "NmTHC"]
# total_bases = np.array([5350446756, 2192986588, 5499317944, 5506697225, 5328432720, 4443811376, 5494486747, 5466924180])
# aligned_bases = np.array([4885916448, 2183714060, 4834874374, 4860976804, 5027096412, 4300960212, 4848765700, 5286441779])
# alignment_identity = np.array([0.9131, 0.9957, 0.8791, 0.8837, 0.9434, 0.9678, 0.8824, 0.9669])
# average_length = np.array([8867, 8501, 9107, 9120, 8759, 8460, 9102, 9025])
# maximum_length = np.array([94872, 46975, 94868, 94868, 94877, 57580, 94868, 94868])
# n50_length = np.array([17925, 12780, 18406, 18434, 17840, 15662, 18392, 18355])


# yeast ont
# title = 'Normalized Mapping Statistics for Different Methods on Yeast ONT dataset'
# methods = ["LoRDEC", "Jabba", "FMLRC", "ColorMap", "PR-trim", "PR-untrim", "Hercules", "NmTHC"]
# total_bases = np.array([390792227, 288736216, 382297060, 385129056, 100640, 380864789, 383933798, 381328904])
# aligned_bases = np.array([386323262, 288726754, 376708825, 379728102, 90149, 376072021, 378533253, 380822709])
# alignment_identity = np.array([0.9885, 0.9996, 0.9853, 0.9859, 0.8957, 0.9874, 0.9859, 0.9986])
# average_length = np.array([9387, 7993, 9184, 9245, 602, 9188, 9223, 9192])
# maximum_length = np.array([58298, 47266, 56477, 56785, 1102, 55897, 57481, 56783])
# n50_length = np.array([11966, 10719, 11694, 11775, 599, 11656, 11748, 11708])


# fruit fly pacbio
# title = 'Normalized Mapping Statistics for Different Methods on Fruit fly PacBio dataset'
# methods = ["LoRDEC", "Jabba", "FMLRC", "ColorMap", "PR-trim", "PR-untrim", "HALC", "HALC-trim", "Hercules", "NmTHC"]
# total_bases = np.array([274218615, 68570230, 277373140, 275086625, 132095964, 271685285, 272524283, 221794779, 275620916, 275927399])
# aligned_bases = np.array([190615200, 68562572, 161807007, 168238015, 132095964, 169539136, 230432806, 202071143, 162943476, 189503829])
# alignment_identity = np.array([0.6951, 0.9998, 0.5833, 0.6115, 1, 0.644, 0.8455, 0.911, 0.5911, 0.6867])
# average_length = np.array([2345, 4980, 2369, 2349, 4600, 2324, 2331, 2817, 2354, 2361])
# maximum_length = np.array([54151, 31567, 54184, 53985, 30412, 53681, 54196, 52030, 54186, 53282])
# n50_length = np.array([12355, 7700, 12597, 12369, 8617, 12182, 12204, 13237, 12420, 12522])


# fly ont no 'Proovread'
title = 'Normalized Mapping Statistics for Different Methods on Fruit fly ONT dataset'
methods = ["LoRDEC", "Jabba", "FMLRC", "ColorMap", "Hercules", "NmTHC"]
total_bases = np.array([4656943723, 2277474552, 4606352370, 4685641775, 4615570873, 4605772604])
aligned_bases = np.array([4336450357, 2277352751, 4110500003, 4290298819, 4202349986, 4559772769])
alignment_identity = np.array([0.9311, 0.9999, 0.8923, 0.9156, 0.9104, 0.99])
average_length = np.array([7243, 3962, 7172, 7226, 7185, 7178])
maximum_length = np.array([447498, 47190, 444617, 444791, 446013, 445920])
n50_length = np.array([12082, 6081, 11949, 12046, 11974, 11962])


normalized_total_bases = (total_bases - np.min(total_bases)) / (np.max(total_bases) - np.min(total_bases))
normalized_aligned_bases = (aligned_bases - np.min(aligned_bases)) / (np.max(aligned_bases) - np.min(aligned_bases))
normalized_alignment_identity = (alignment_identity - np.min(alignment_identity)) / (np.max(alignment_identity) - np.min(alignment_identity))
normalized_max_length = (maximum_length - np.min(maximum_length)) / (np.max(maximum_length) - np.min(maximum_length))
normalized_average_length = (average_length - np.min(average_length)) / (np.max(average_length) - np.min(average_length))
normalized_n50 = (n50_length - np.min(n50_length)) / (np.max(n50_length) - np.min(n50_length))


plt.figure(figsize=(15, 10))


# plt.scatter(methods, normalized_total_bases, label='Total Bases', marker='o', color='blue')
# plt.scatter(methods, normalized_aligned_bases, label='Aligned Bases', marker='s', color='orange')
# plt.scatter(methods, normalized_alignment_identity, label='Alignment Identity', marker='^', color='green')
# plt.scatter(methods, normalized_max_length, label='Max Length', marker='D', color='red')
# plt.scatter(methods, normalized_average_length, label='Average Length', marker='P', color='purple')
# plt.scatter(methods, normalized_n50, label='N50', marker='*', color='brown')
# plt.scatter(methods, normalized_genome_fraction, label='Genome Fraction', marker='X', color='pink')


plt.plot(methods, normalized_total_bases, label='Total Bases', marker='o', markersize=8,  linestyle=':', color='blue')
plt.plot(methods, normalized_aligned_bases, label='Aligned Bases', marker='^', markersize=8, linestyle=':', color='green')
plt.plot(methods, normalized_alignment_identity, label='Alignment Identity', marker='s',  markersize=8, linestyle=':', color='orange')
plt.plot(methods, normalized_max_length, label='Max Length', marker='D', markersize=8, linestyle=':', color='red')
plt.plot(methods, normalized_average_length, label='Average Length', marker='P', markersize=8, linestyle=':', color='purple')
plt.plot(methods, normalized_n50, label='N50', marker='*', markersize=8, linestyle=':', color='brown')


plt.title(title, fontsize=16)
plt.xlabel('Methods', fontsize=18)
plt.ylabel('Normalized Values', fontsize=16)
plt.xticks(rotation=20, ha='right')

plt.legend(fontsize=10, loc='best')
plt.xticks(fontsize=14)

plt.grid(True)


plt.tight_layout()
plt.show()
