# Supplementary material for: DeepCorr: a novel error correction method for 3GS long reads based on deep learning
Source: PeerJ Comput Sci. 2024 Jul 26;10:e2160. doi: 10.7717/peerj-cs.2160 (PMC11639150; doi:10.7717/peerj-cs.2160)
Supplement: Supplemental Information 1 [file peerj-cs-10-2160-s001.zip › DeepCorr_code/pysam_count.py]

import pysam


bam_file_path = "/itmslhppc/itmsl0212/validation/deephc_sr/yeast/pacbio/short2long.sorted.bam"
bam = pysam.AlignmentFile(bam_file_path, "rb")


reference_lengths = bam.lengths


total_genome_length = sum(reference_lengths)


covered_positions = 0
total_coverage = 0


for pileupcolumn in bam.pileup():

    coverage = pileupcolumn.nsegments

    if coverage > 0:

        covered_positions += 1
        total_coverage += coverage


coverage_ratio = covered_positions / total_genome_length

print(f"Total genome coverage ratio: {coverage_ratio:.2%}")


bam.close()
