# Supplementary material for: DeepCorr: a novel error correction method for 3GS long reads based on deep learning
Source: PeerJ Comput Sci. 2024 Jul 26;10:e2160. doi: 10.7717/peerj-cs.2160 (PMC11639150; doi:10.7717/peerj-cs.2160)
Supplement: Supplemental Information 1 [file peerj-cs-10-2160-s001.zip › DeepCorr_code/tf_train_for_SR_as_label.py]

import argparse
import os
import tensorflow as tf

from tensorflow.keras import models, layers
from tensorflow.keras.utils import plot_model
#from keras import models,layers

import data_generator
import numpy as np
import tensorflow.keras.datasets as Dataset


# tf.config.list_physical_devices('GPU')
# os.environ["CUDA_DEVICE_ORDER"] = "PCI_BUS_ID"
# os.environ["CUDA_VISIBLE_DEVICES"] = "-1"  # Gpu


def build_parser():
    """Setup option parsing for sample."""
    parser = argparse.ArgumentParser(description='Encoder the split mpileup files into split hdf file.')
    parser.add_argument('--hdf-files', type=str, help='The complete mpileup file.')
    parser.add_argument('--check-point-path', type=str, help='Path to save checkpoint file.')
    parser.add_argument('--model_hdf5_path', type=str, help='Path to save model.')


    args = parser.parse_args()

    return args

parsed_args = build_parser()


num_labels = 5
hdf_files = parsed_args.hdf_files
check_point_path = parsed_args.check_point_path
model_hdf5_path = parsed_args.model_hdf5_path
tensor_dtypes = [np.float32, np.int64]  # should be homologous with tensor_keys
tensor_keys = ["features", "labels"]  # what do you want from hdf file with a generator
input_feature_size = 11
chunk_len=100


model = models.Sequential([
    layers.Bidirectional(layers.GRU(128, return_sequences=True,), input_shape=(1000,input_feature_size), name='Bi-GRU'),
    layers.Dense(units=num_labels, activation='softmax',name='Dense'),
])

model.build()
model.summary()
plot_model(model, to_file='./NFM_model.png', show_shapes=True)


model.compile(optimizer=tf.optimizers.Adam(1e-3),
              loss=tf.losses.sparse_categorical_crossentropy,
              metrics=['accuracy'],

)


iter_train_data = data_generator.load_hdf_iter_percent(hdf_files, keys=tensor_keys, mode="train")
iter_val_data = data_generator.load_hdf_iter_percent(hdf_files, keys=tensor_keys, mode="val")
iter_test_data = data_generator.load_hdf_iter_percent(hdf_files, keys=tensor_keys, mode="test")

callback_wrs = [tf.keras.callbacks.ModelCheckpoint(filepath=check_point_path,
                                                       save_best_only=True,
                                                       save_weights_only=True,
                                                       monitor='val_loss',
                                                       verbose=1,
                                                       ),
                tf.keras.callbacks.EarlyStopping(monitor='val_loss', patience=8, mode='min', min_delta=0.01)]

history = model.fit(iter_train_data,
          # steps_per_epoch=1,
          epochs=2, #it is simple and data enough,so epochs 2 is good200
          validation_data=iter_val_data,
          callbacks=callback_wrs,
          )
scores = model.evaluate(iter_test_data,verbose=1)
